# Supplementary material for: Osteopontin binds ICOSL promoting tumor metastasis
Source: Commun Biol. 2020 Oct 26;3:615. doi: 10.1038/s42003-020-01333-1 (PMC7588454; doi:10.1038/s42003-020-01333-1)
Supplement: Supplementary file 4 — Supplementary Data 1 [file 42003_2020_1333_MOESM4_ESM.xlsx]

## Sheet: fig 1A
M14 MIGRATION
control			FBS			OPN			ICOS-Fc
% migration			% migration			% migration			% migration
167			205			308			137
44			204			383			92
82			230			264			119
127			206			216			121
80			229			258			138
JR8 MIGRATION
control			FBS			OPN			ICOS-Fc
% migration			% migration			% migration			% migration
96			199			333			147
106			195			232			144
96			187			429			161
96			207			394			138
106			191			260			166

## Sheet: fig 1B
PCF-2 migration
control			FBS			OPN			ICOS-Fc
% migration			% migration			% migration			% migration
62.5			178			122			100
83.3333			158			94			100
173.611			230			86			96
111.111			156			116			94
69.4444			260			120			115
A2058 MIGRATION
control			FBS			OPN			ICOS-Fc
% migration			% migration			% migration			% migration
208.861			303			106			116
66.4557			438			76			100
34.8101			164			82			91
75.9494			233			90			100
113.924			294			78			100

## Sheet: fig 1C
A2058 transfected MIGRATION
	control			FBS			OPN			ICOS-Fc
	% migration			% migration			% migration			% migration
	113			318			228			54
	41			364			293			43
	148			296			245			20
	67			252			283			39
	131			420			267			36

## Sheet: fig 1D
		relative expression ICOSL/GAPDH
		SCR	oligo 1	oligo 2
		103	51.56	53.27
		120	68.02	50.57
		88	10.01	24.32
		89	32.92

## Sheet: fig 1E
				% of migration
				scr baseline	scr VEGF	scr OPN	oligo 1 baseline	oligo 1 VEGF	oligo 1 OPN	oligo 2 baseline	oligo 2 VEGF	oligo 2 OPN
				105	165	220	73	152	65	146	225	90
				118	181	202	74	129	71	129	170	83
				146	184	154	76	128	83	111	185	84
				120	171	174	106	113	85	94	218	84
				87	111	130	113	158	82	81	130	103
				94	120	104	101	157	78	78	158	90
				55	84	133	124	143	123	92	117	69
				76			133	180	78	68	124	103

## Sheet: fig 1H
HELA
	control			FBS			OPN
	% migration			% migration			% migration
	91.7874			151			79
	108.696			163			56
	57.971			167			67
	147.343			136			79
	94.2029			120			46
HELA WT
	control			FBS			OPN
	% migration			% migration			% migration
	152.308			160			162
	106.154			164			186
	89.2308			166			188
	95.3846			126			147
	56.9231			122			157
HELA TL
	control			FBS			OPN
	144.928			147			81
	66.4251			153			87
	119.565			162			64
	64.0097			134			58
	105.072			129			84
HELA IC
	control			FBS			OPN
	% migration			% migration			% migration
	95.9302			136			25
	113.372			150			63
	81.3953			142			56
	114.826			152			49
	94.4767			135			97

## Sheet: fig 2A
	ICOSL-Fc						ICOSL-Fc + ICOS-Fc
	ICOSL-Fc (nM)	OD					ICOSL-Fc	OD
	60	2.296	2.259	2.279			60	2.52569	2.42017	2.43013
	30	2.283	2.242	2.26			30	2.19523	2.23144	2.26993
	15	1.953	2.019	2.021			15	1.79873	1.84117	1.87424
	7.5	1.585	1.642	1.629			7.5	1.28926	1.33924	1.37395
	3.9	1.156	1.159	1.181			3.9	0.830164	0.791953	0.855812
	1.45	0.636	0.617	0.63			1.45	0.469693	0.448881	0.451386
	blank	0.05	0.051	0.051			blank	0.0545209	0.0563727	0.0564388
	ICOS-Fc
	ICOSL-Fc (nM)	OD
	0	0.06	0.06	0.09
	0	0.05	0.05	0.05
	0	0.05	0.05	0.05
	0	0.05	0.05	0.06
	0	0.06	0.05	0.05
	0	0.05	0.05	0.05
	blank	0.05	0.05	0.06

## Sheet: fig 6B
	ICOSL-Fc (nM)	OPN-FL			OPN-N			OPN-C
	60	2.296	2.259	2.279	1.05	1.08	1.115	0.85	0.8	0.799
	30	2.283	2.242	2.26	1.113	1.019	1.032	0.81	0.797	0.72
	15	1.953	2.019	2.021	1.091	1.038	1.024	0.749	0.74	0.681
	7.5	1.585	1.642	1.629	1.017	0.934	0.883	0.603	0.587	0.53
	3.6	1.156	1.159	1.181	0.832	0.76	0.693	0.429	0.433	0.392
	1.8	0.636	0.617	0.63	0.574	0.552	0.47	0.256	0.245	0.202
	0	0.05	0.051	0.051	0.056	0.06	0.087	0.048	0.048	0.054

## Sheet: fig 7A
4t1 wt	control			FBS			OPN			ICOS-Fc
	% migration			% migration			% migration			% migration
	97.3225			164.843			118.743			102.445
	97.3225			170.896			105.239			108.033
	92.6659			137.369			112.224			93.1315
	112.689			145.285			99.6508			113.62
4t1 ICOSL	control			FBS			OPN			ICOS-Fc
	% migration			% migration			% migration			% migration
	92.8633			167.842			201.204			95.2709
	116.251			166.122			195.701			101.806
	109.716			147.893			232.846			112.468
	81.1694			146.518			228.719			110.06

## Sheet: fig 7B
	4T1	4T1+OPN 10μg/ml	4T1+OPN 35μg/ml	4T1ICOSL	4T1ICOSL+OPN 10μg/ml	4T1ICOSL+OPN35μg/ml
n° of colonies	384	272	416	304	288	33
	480	304	448	400	232	27
	520	424	360	288	296	38
	512	456		376	272
	496			384

[truncated: 9 more sheets: fig 8B, fig 8C, fig 8D, fig 8F, fig S2, fig S3, fig S4a, fig S4b, fig S5]
